# Supplementary material for: Hematopathological Patterns in Acute Myeloid Leukemia with Complications of Overt Disseminated Intravascular Coagulation
Source: Diagnostics (Basel). 2025 Feb 6;15(3):383. doi: 10.3390/diagnostics15030383 (PMC11817403; doi:10.3390/diagnostics15030383)
Supplement: Supplementary file 1 [file diagnostics-15-00383-s001.zip]

Archive with 1 entries (1 files):
- diagnostics-3365965-supplementary.xlsx
