# Supplementary material for: Hematopathological Patterns in Acute Myeloid Leukemia with Complications of Overt Disseminated Intravascular Coagulation
Source: Diagnostics (Basel). 2025 Feb 6;15(3):383. doi: 10.3390/diagnostics15030383 (PMC11817403; doi:10.3390/diagnostics15030383)
Supplement: Supplementary file 1 [file diagnostics-15-00383-s001.zip › diagnostics-3365965-supplementary.xlsx]

## Sheet: Diagnosis_Compl_FACS
Patients	Diagnosis	Complication	FACS
1	APL	x	CD34dim, HLA-DR dim
			MPO+, CD13+, CD33+, CD117+
			CD4dim, CD15+, CD14dim, CD64+
			CD22dim
2	APL	x	CD34-, HLA-DR-
			MPO+,CD13dim, CD33+, CD117+
			CD15+, CD64+
			CD22dim
3	APL	no	CD34dim,HLA-DRdim
			MPOdim,CD13dim, CD33+, CD117-
			CD64+
			CD2+
4	APL	x	not carried out
5	APL	x	CD34-, HLA-DR dim
			MPO+,CD13dim, CD33+, CD117+
			CD64+
			CD2+,CD19+
6	Cup-like	x	CD34+, HLA-DR+
			MPO+, CD13dim, CD33+, CD117+
			CD14+,CD64+
7	Cup-like	x	CD34-, HLA-DR+
			MPO+, CD13+, CD33+, CD117+
8	Cup-like	no	CD34+, HLA-DR+
			MPO+, CD13+, CD33+, CD117+
			CD2+
			CD4+, CD14+,CD15+,CD64+
9	Cup-like	x	CD34-,HLA-DR-
			MPO+, CD13+, CD33+, CD117+
			CD15+, CD64+
10	Cup-like	x	CD34+, HLA-DR+
			MPO+, CD13+, CD33+, CD117+
			CD64+
			CD19+, CD79dim
11	Cup-like	x	CD34-, HLA-DR+
			MPO+, CD13+, CD33+, CD117+
			CD64dim
12	Cup-like	x	34dim, HLA-DR+
			MPO+, CD13+, CD33+, CD117+
			CD19+, CD10+
13	Monocytic	x	CD34+, HLA-DR+
			MPO+, CD13+, CD33+, CD117+
			CD4+,CD14+,CD64+
			CD7+, CD56+
14	Monocytic	x	CD34+, HLA-DR+
			MPO+, CD13dim, CD33+, CD117+
			CD4+, CD14+, CD15+, CD64+
			CD56+
15	Monocytic	no	CD34-, HLA-DR+
			MPO-, CD13+, CD33+, CD117-
			CD4+, CD14+, CD15+, CD64+
16	Monocytic	no	CD34-, HLA-DR-
			MPO-, CD13+, CD33+, CD117+
			CD4+, CD14+, CD15+, CD64+
17	Monocytic	no	CD34-, HLA-DR+
			MPO+, CD13+, CD33+, CD117+
			CD4dim, CD14-, CD15+, CD64+
			CD56
18	Monocytic	x	CD34+, HLA-DR+
			MPOdim, CD13+, CD33+
			CD15+, CD64+
19	Monocytic	x	CD34+, HLA-DR+
			MPO+, CD13+, CD33+, CD117+
			CD64+
20	Monocytic	x	CD34+, HLA-DR+
			MPO+, CD13+, CD33+, CD117+
			CD4+, CD14+,CD15+, CD64+
			CD10+, CD56+
21	Monocytic	no	CD34+, HLA-DR+
			MPO+, CD13+, CD33+, CD117+
			CD4+, CD14+, CD15+, CD64+
22	Monocytic	x	CD34-, HLA-DR-
			MPO-, CD13-, CD33+, CD117+
			CD15+, CD64+
			CD56dim
23	Monocytic	no	CD34dim, HLA-DR-
			MPO+, CD13+, CD33+, CD117+
			CD4+, CD14+, CD15+
24	NOS	no	CD34+, HLA-DR+
			CD13+, CD33+, CD117+, MPO+
			CD2+, CD7+
25	NOS	x	CD34+, HLA-DR+
			CD13+, CD33+, CD117+, MPO+
			CD15+
			CD10+, CD19+

## Sheet: Compl_Morpho_FACS
		Complication Rate in 4 Groups
Diagnosis	Total Patients	Complications	Complication Rate (%)
APL	5	4	80
Cup-like	7	6	85.7143
Monocytic	11	6	54.5455
NOS	2	1	50
Overall CD 34/HLADR status
CD34/HLADR	Patients
CD34+	11
CD34-/dim	13
HLA-DR+	16
HLA-DR-/dim	8
	CD34/HLADR Status and Complications
Marker	With Compl.	Without Compl.
CD34+	8	3
CD34-	8	5
HLA-DR+	11	5
HLA-DR-	5	3
	Positve FACS Marker Comparison
Marker	With Compl.	Without Compl.
CD10+	3	0
CD117+	15	6
CD13+	11	7
CD14+	4	5
CD15+	8	6
CD19+	4	0
CD2+	1	3
CD33+	16	8
CD34+	8	3
CD34-	8	5
CD4+	3	5
CD56+	3	1
CD64+	12	6
CD7+	1	1
HLA-DR+	11	5
HLA-DR-	5	3
MPO+	14	5
not carried out	1	0

## Sheet: FACS AML Antibodies
FACS Panel – AML
Volumes in µl
Sample 80 µl	FITC 16	PE 16	PERCP-CY 16	PE-Cy7 4	APC 4	APC-H7 4	V450 4	V500 4
			16
Leukemia myeloid – surface dyeing
Tube	FITC	PE	PERCP-CY 5.5	PE-Cy7	APC	APC-H7	V450	V500
1	-	-	-	-	-	-	-	-
2	-	-	CD 19	CD 117	CD 34	CD 10	CD 20	CD 45
3	CD 71	CD 56	CD 16	CD 117	CD 34	-	-	CD 45
4	CD 2	CD 13	CD 5	CD 117	CD 34	-	HLA-DR	CD 45
5	CD 7	CD 33	-	CD 117	CD 34	-	-	CD 45
6	CD 15	CD 33	-	CD 117	CD 34	-	-	CD 45
7	CD 3	CD 13	CD 34	CD 117	CD 22	CD 10	-	CD 45
8	CD 15	CD 64	CD 34	CD 117	CD 14	-	CD 4	CD 45
Cytoplasmatic dyeing
Tube	FITC	PE	PERCP-CY 5.5	PE-Cy7	APC	APC-H7	V450	V500
10	-	-	-	-	-	-	-	-
11	CD 3	MPO	CD 79a	CD 19	CD 34	-	-	CD 45
12	TdT	IgM	-	CD 19	CD 34	-	-	CD 45
